# Supplementary material for: Impairment of visual and neurologic functions associated with agrochemical use
Source: PLoS One. 2023 Aug 23;18(8):e0290263. doi: 10.1371/journal.pone.0290263 (PMC10446217; doi:10.1371/journal.pone.0290263)
Supplement: S1 Data — (ZIP) [file pone.0290263.s001.zip]

Archive with 7 entries (7 files):
- DATA/Cholinesterase differences.pzfx
- DATA/Colour vision testcorrelations.pzfx
- DATA/Contrast sensitivity AUC.pzfx
- DATA/Form and Motion cases  vs controls differences.pzfx
- DATA/Form and motion correlations.pzfx
- DATA/Lanthony D15d cases  vs controls differences.pzfx
- DATA/Q16 differences and Substance P differences.pzfx
